# Supplementary material for: Remote Learning in Transnational Education: Relationship between Virtual Learning Engagement and Student Academic Performance in BSc Pharmaceutical Biotechnology
Source: Pharmacy (Basel). 2021 Dec 27;10(1):4. doi: 10.3390/pharmacy10010004 (PMC8788569; doi:10.3390/pharmacy10010004)
Supplement: Supplementary file 1 [file pharmacy-10-00004-s001.zip]

Archive with 1 entries (1 files):
- pharmacy-1489810-supplementary.pdf
